# Supplementary material for: Activation of hedgehog signaling is not a frequent event in ovarian cancers
Source: Mol Cancer. 2009 Nov 27;8:112. doi: 10.1186/1476-4598-8-112 (PMC2787497; doi:10.1186/1476-4598-8-112)
Supplement: Additional file 2 — Additional table. [file 1476-4598-8-112-S2.XLS]

## Sheet: Sheet1
No.	Age	Pathology diagnosis	Stage	GLI	PTCH	HIP	SHH	smo	sufu
1	41	serous papillary cystadenocarcinoma (M)	Ⅰ	-	-	-	-	-	-
2	58	serous papillary adecarcinoma (P)	Ⅱ	-	-	+	-	+	-
3	39	serous papillary adecarcinoma (M)	Ⅰ	-	-	-	-	+	-
4	64	serous papillary adecarcinoma (W)	Ⅰ	+	+	-	+	-	-
5	56	serous papillary adecarcinoma (P)	Ⅰ	-	-	-	+	-	-
6	39	endometrioid adenocarcinoma (W)	Ⅰ	+	+	+	-	-	+
7	43	serous papillary adecarcinoma (M)	Ⅰ	-	+	-	-	+	+
8	46	mucinous cystadenoma	Ⅰ	-	-	-	-	-	-
9	54	serous adenocarcinoma (P)	Ⅱ	-	-	-	-	-	-
10	52	serous papillary adecarcinoma (P)	Ⅰ	+	-	-	-	-	-
11	53	serous papillary adecarcinoma (M)	N/A	-	-	+	-	-	-
12	46	serous adenocarcinoma (P)	Ⅰ	-	-	-	+	-	-
13	45	serous adenocarcinoma with mural nodules	Ⅲ	-	-	-	-	-	-
14	54	serous papillary adecarcinoma (P)	N/A	-	-	+	-	+	-
15	48	serous papillary adecarcinoma (P)	Ⅰ	-	-	-	+	-	+
16	53	serous papillary adecarcinoma (P)	Ⅲ	-	-	-	-	-	-
17	46	serous papillary adecarcinoma (P)	Ⅲ	+	+	-	+	-	+
18	17	serous adenocarcinoma	ⅠA	-	+	-	+	n/a	n/a
19	38	endometrioid adenocarcinoma	ⅢC	-	-	-	+	n/a	n/a
20	37	serous adenocarcinoma	ⅢC	+	+	-	-	n/a	n/a
21	51	metastatic serous cystadenocarcinoma	ⅢB	+	-	-	-	n/a	n/a
22	57	metastatic serous adenocarcinoma	ⅡC	-	-	-	-	n/a	n/a
23	31	serous cystadenoma	N/A	+	+	-	-	n/a	n/a
24	53	serous adenocarcinoma	ⅢC	-	-	-	-	n/a	n/a
25	38	serous adenocarcinoma (P)	ⅠA	-	-	-	-	n/a	n/a
26	75	serous cystadenocarcinoma (M)	Ⅰ	-	-	-	-	n/a	n/a
27	61	serous adenocarcinoma	ⅠA	-	-	-	-	n/a	n/a
28	51	serous cystadenocarcinoma	ⅡA	-	-	-	-	n/a	n/a
29	71	endometrioid adenocarcinoma (M)	ⅠC	+	-	-	+	n/a	n/a
30	26	serous papillary cystadenoma	Ⅰ	-	-	-	+	n/a	n/a
31	45	mucinous adenocarcinoma (M)	ⅠA	-	+	+	+	n/a	n/a
32	24	serous adenocarcinoma (P)	N/A	+	+	-	-	n/a	n/a
33	63	endometrioid adenocarcinoma	ⅢC	-	-	+	-	n/a	n/a
34	50	metastatic adenocarcinoma (P)	VI	-	-	+	+	n/a	n/a
Notes: W- well differentiated tumors; M- moderately differentiated tumors; P- poorly differentiated tumors; N/A- not available; n/a- data not available
